# Supplementary material for: ﻿A new species of forest hedgehog (Mesechinus, Erinaceidae, Eulipotyphla, Mammalia) from eastern China
Source: Zookeys. 2023 Nov 28;1185:143–61. doi: 10.3897/zookeys.1185.111615 (PMC10698749; doi:10.3897/zookeys.1185.111615)
Supplement: XML Treatment for Mesechinus orientalis [file zookeys.1185.111615-treatment1.xml]

<!DOCTYPE tp:taxon-treatment
  PUBLIC "-//TaxonX//DTD Taxonomic Treatment Publishing DTD v0 20100105//EN" "tax-treatment-NSO.dtd">
<tp:taxon-treatment xmlns:tp="http://www.plazi.org/taxpub"><tp:treatment-meta><kwd-group><label>Taxon classification</label><kwd>
                <named-content content-type="kingdom">Animalia</named-content>
              </kwd><kwd>
                <named-content content-type="order">Eulipotyphla</named-content>
              </kwd><kwd>
                <named-content content-type="family">Erinaceidae</named-content>
              </kwd></kwd-group><mixed-citation publication-type="journal"><person-group><name><surname>Shi</surname><given-names>Zifan</given-names></name><name><surname>Yao</surname><given-names>Hongfeng</given-names></name><name><surname>He</surname><given-names>Kai</given-names></name><name><surname>Bai</surname><given-names>Weipeng</given-names></name><name><surname>Zhou</surname><given-names>Jiajun</given-names></name><name><surname>Fan</surname><given-names>Jingyi</given-names></name><name><surname>Su</surname><given-names>Weiting</given-names></name><name><surname>Nie</surname><given-names>Wenhui</given-names></name><name><surname>Yang</surname><given-names>Shuzhen</given-names></name><name><surname>Onditi</surname><given-names>Kenneth O.</given-names></name><name><surname>Jiang</surname><given-names>Xuelong</given-names></name><name><surname>Chen</surname><given-names>Zhongzheng</given-names></name></person-group><article-title>﻿A new species of forest hedgehog (<italic><tp:taxon-name><tp:taxon-name-part taxon-name-part-type="genus" reg="Mesechinus">Mesechinus</tp:taxon-name-part></tp:taxon-name></italic>, <tp:taxon-name><tp:taxon-name-part taxon-name-part-type="family">Erinaceidae</tp:taxon-name-part></tp:taxon-name>, <tp:taxon-name><tp:taxon-name-part taxon-name-part-type="order">Eulipotyphla</tp:taxon-name-part></tp:taxon-name>, <tp:taxon-name><tp:taxon-name-part taxon-name-part-type="class">Mammalia</tp:taxon-name-part></tp:taxon-name>) from eastern China</article-title><source>Zookeys</source><day>28</day><month>11</month><year>2023</year><volume>1185</volume><fpage>143</fpage><lpage>161</lpage><pub-id pub-id-type="doi">10.3897/zookeys.1185.111615</pub-id></mixed-citation></tp:treatment-meta><tp:nomenclature><label>﻿</label><tp:taxon-name>
              <object-id xmlns:xlink="http://www.w3.org/1999/xlink" content-type="arpha" xlink:type="simple">D0FB49BA-C64C-5E96-9B69-C0640308DDCA</object-id>
              <tp:taxon-name-part taxon-name-part-type="genus" reg="Mesechinus">Mesechinus</tp:taxon-name-part>
              <tp:taxon-name-part taxon-name-part-type="species" reg="orientalis">orientalis</tp:taxon-name-part>
              <object-id xmlns:xlink="http://www.w3.org/1999/xlink" content-type="zoobank" xlink:type="simple">https://zoobank.org/BB3A29EC-F0A8-4DFD-A954-D5AC8E03B4B2</object-id>
            </tp:taxon-name><tp:taxon-status xmlns:xlink="http://www.w3.org/1999/xlink" xlink:type="simple">sp. nov.</tp:taxon-status></tp:nomenclature><tp:treatment-sec sec-type="Suggested common name" id="SECID0EQ1BG"><title>Suggested common name.</title><p>Eastern Forest Hedgehog, 华东林猬 (Huadong Linwei).</p></tp:treatment-sec><tp:treatment-sec sec-type="type material" id="SECID0EV1BG"><title>Type materials.</title><p><bold><italic>Holotype</italic></bold>: XC 23001, an adult male collected from Xikou Town (<named-content xmlns:xlink="http://www.w3.org/1999/xlink" content-type="dwc:verbatimCoordinates" xlink:type="simple"><named-content content-type="geo-json" specific-use="{&#34;type&#34;:&#34;Point&#34;,&#34;coordinates&#34;:[118.696389,30.578333]}" id="NCID0ED2BG" xlink:type="simple">30°34'42"N, 118°41'47"E</named-content></named-content>), Xuancheng City, southern Anhui, China, Zifan Shi leg., May 2023. The dried skin, cleaned skull, and tissue samples are deposited in <abbrev xmlns:xlink="http://www.w3.org/1999/xlink" xlink:title="Anhui Normal University" id="ABBRID0EI2BG" xlink:type="simple">AHNU</abbrev>. <bold><italic>Paratypes</italic></bold>: XC 18001, XC 2205001, XC 2205003, XC 2205005, XC 2205006, HZ 22001, six adult specimens collected from southeast Anhui and northwest Zhejiang, China, between 2018 and 2023. The specimens are deposited in <abbrev xmlns:xlink="http://www.w3.org/1999/xlink" xlink:title="Anhui Normal University" id="ABBRID0EP2BG" xlink:type="simple">AHNU</abbrev>.</p></tp:treatment-sec><tp:treatment-sec sec-type="etymology" id="SECID0ET2BG"><title>Etymology.</title><p>The specific name <italic>orientalis</italic> is derived from the Latin <italic>oriens</italic>, “the east”, and suffix -<italic>alis</italic>, “pertaining to”, in reference to the new species’ eastern distribution in Anhui and Zhejiang provinces in eastern China.</p></tp:treatment-sec><tp:treatment-sec sec-type="diagnosis" id="SECID0EH3BG"><title>Diagnosis.</title><p>This is a small-bodied hedgehog (<abbrev xmlns:xlink="http://www.w3.org/1999/xlink" xlink:title="greatest length of the skull" id="ABBRID0EN3BG" xlink:type="simple">GLS</abbrev> = 49.95 ± 1.69 mm), similar to <italic><tp:taxon-name><tp:taxon-name-part taxon-name-part-type="genus" reg="Mesechinus">M.</tp:taxon-name-part><tp:taxon-name-part taxon-name-part-type="species" reg="hughi">hughi</tp:taxon-name-part></tp:taxon-name></italic>, but smaller than other <italic><tp:taxon-name><tp:taxon-name-part taxon-name-part-type="genus" reg="Mesechinus">Mesechinus</tp:taxon-name-part></tp:taxon-name></italic> species. It has the shortest spines in the genus (18–20 mm); the spines have four-colour rings, similar to the spines of <italic><tp:taxon-name><tp:taxon-name-part taxon-name-part-type="genus" reg="Mesechinus">M.</tp:taxon-name-part><tp:taxon-name-part taxon-name-part-type="species" reg="dauuricus">dauuricus</tp:taxon-name-part></tp:taxon-name></italic> and <italic><tp:taxon-name><tp:taxon-name-part taxon-name-part-type="genus" reg="Mesechinus">M.</tp:taxon-name-part><tp:taxon-name-part taxon-name-part-type="species" reg="hughi">hughi</tp:taxon-name-part></tp:taxon-name></italic>, but different from those of <italic><tp:taxon-name><tp:taxon-name-part taxon-name-part-type="genus" reg="Mesechinus">M.</tp:taxon-name-part><tp:taxon-name-part taxon-name-part-type="species" reg="miodon">miodon</tp:taxon-name-part></tp:taxon-name></italic> and <italic><tp:taxon-name><tp:taxon-name-part taxon-name-part-type="genus" reg="Mesechinus">M.</tp:taxon-name-part><tp:taxon-name-part taxon-name-part-type="species" reg="wangi">wangi</tp:taxon-name-part></tp:taxon-name></italic> (Fig. <xref ref-type="fig" rid="F8">8</xref>). The parietal is higher than the frontals, which differs from that of <italic><tp:taxon-name><tp:taxon-name-part taxon-name-part-type="genus" reg="Mesechinus">M.</tp:taxon-name-part><tp:taxon-name-part taxon-name-part-type="species" reg="hughi">hughi</tp:taxon-name-part></tp:taxon-name></italic> and <italic><tp:taxon-name><tp:taxon-name-part taxon-name-part-type="genus" reg="Mesechinus">M.</tp:taxon-name-part><tp:taxon-name-part taxon-name-part-type="species" reg="wangi">wangi</tp:taxon-name-part></tp:taxon-name></italic> (Fig. <xref ref-type="fig" rid="F9">9</xref>). The P<sup>2</sup> is two-rooted and not completely fused (Fig. <xref ref-type="fig" rid="F4">4</xref>). The protocone of P<sup>3</sup> is vestigial, which differs from that of <italic><tp:taxon-name><tp:taxon-name-part taxon-name-part-type="genus" reg="Mesechinus">M.</tp:taxon-name-part><tp:taxon-name-part taxon-name-part-type="species" reg="hughi">hughi</tp:taxon-name-part></tp:taxon-name></italic>, and smaller than P<sup>2</sup>, which distinguishes it from <italic><tp:taxon-name><tp:taxon-name-part taxon-name-part-type="genus" reg="Mesechinus">M.</tp:taxon-name-part><tp:taxon-name-part taxon-name-part-type="species" reg="dauuricus">dauuricus.</tp:taxon-name-part></tp:taxon-name></italic> The dental formula of <italic><tp:taxon-name><tp:taxon-name-part taxon-name-part-type="genus" reg="Mesechinus">M.</tp:taxon-name-part><tp:taxon-name-part taxon-name-part-type="species" reg="orientalis">orientalis</tp:taxon-name-part></tp:taxon-name></italic> sp. nov. [I 3/2, C1/1, P 3/2, M 3/3 (×2) = 36], which distinguishes it from <italic><tp:taxon-name><tp:taxon-name-part taxon-name-part-type="genus" reg="Mesechinus">M.</tp:taxon-name-part><tp:taxon-name-part taxon-name-part-type="species" reg="wangi">wangi</tp:taxon-name-part></tp:taxon-name></italic>.</p><fig id="F8" position="float" orientation="portrait"><object-id xmlns:xlink="http://www.w3.org/1999/xlink" content-type="doi" xlink:type="simple">10.3897/zookeys.1185.111615.figure8</object-id><object-id xmlns:xlink="http://www.w3.org/1999/xlink" content-type="arpha" xlink:type="simple">28841788-5194-50E8-A1EC-E2105757E7BA</object-id><label>Figure 8.</label><caption><p>External morphs and spines of <italic><tp:taxon-name><tp:taxon-name-part taxon-name-part-type="genus" reg="Mesechinus">Mesechinus</tp:taxon-name-part><tp:taxon-name-part taxon-name-part-type="species" reg="orientalis">orientalis</tp:taxon-name-part></tp:taxon-name></italic> sp. nov. <bold>A</bold> male specimen (XC 2205001) <bold>B</bold> female specimen (XC 2205005).</p></caption><graphic xmlns:xlink="http://www.w3.org/1999/xlink" xlink:href="zookeys-1185-143_article-111615__-g008.jpg" position="float" orientation="portrait" xlink:type="simple" id="oo_943943.jpg"><uri content-type="original_file" xlink:type="simple">https://binary.pensoft.net/fig/943943</uri></graphic></fig><fig id="F9" position="float" orientation="portrait"><object-id xmlns:xlink="http://www.w3.org/1999/xlink" content-type="doi" xlink:type="simple">10.3897/zookeys.1185.111615.figure9</object-id><object-id xmlns:xlink="http://www.w3.org/1999/xlink" content-type="arpha" xlink:type="simple">0D97E524-3C03-5465-BD76-8A54AE401152</object-id><label>Figure 9.</label><caption><p>Dorsal ventral and lateral views of skull and mandible of <italic><tp:taxon-name><tp:taxon-name-part taxon-name-part-type="genus" reg="Mesechinus">Mesechinus</tp:taxon-name-part></tp:taxon-name></italic> species <bold>A</bold><italic><tp:taxon-name><tp:taxon-name-part taxon-name-part-type="genus" reg="Mesechinus">M.</tp:taxon-name-part><tp:taxon-name-part taxon-name-part-type="species" reg="orientalis">orientalis</tp:taxon-name-part></tp:taxon-name></italic> sp. nov. (holotype XC 23001) <bold>B</bold><italic><tp:taxon-name><tp:taxon-name-part taxon-name-part-type="genus" reg="Mesechinus">M.</tp:taxon-name-part><tp:taxon-name-part taxon-name-part-type="species" reg="hughi">hughi</tp:taxon-name-part></tp:taxon-name></italic> (KIZ 027029) <bold>C</bold><italic><tp:taxon-name><tp:taxon-name-part taxon-name-part-type="genus" reg="Mesechinus">M.</tp:taxon-name-part><tp:taxon-name-part taxon-name-part-type="species" reg="dauuricus">dauuricus</tp:taxon-name-part></tp:taxon-name></italic> (KIZ 027005) <bold>D</bold><italic><tp:taxon-name><tp:taxon-name-part taxon-name-part-type="genus" reg="Mesechinus">M.</tp:taxon-name-part><tp:taxon-name-part taxon-name-part-type="species" reg="miodon">miodon</tp:taxon-name-part></tp:taxon-name></italic> (holotype BM 9.1.1.9) <bold>E</bold><italic><tp:taxon-name><tp:taxon-name-part taxon-name-part-type="genus" reg="Mesechinus">M.</tp:taxon-name-part><tp:taxon-name-part taxon-name-part-type="species" reg="wangi">wangi</tp:taxon-name-part></tp:taxon-name></italic> (holotype KIZ 022028).</p></caption><graphic xmlns:xlink="http://www.w3.org/1999/xlink" xlink:href="zookeys-1185-143_article-111615__-g009.jpg" position="float" orientation="portrait" xlink:type="simple" id="oo_943944.jpg"><uri content-type="original_file" xlink:type="simple">https://binary.pensoft.net/fig/943944</uri></graphic></fig></tp:treatment-sec><tp:treatment-sec sec-type="description" id="SECID0EVEAI"><title>Description.</title><p>This is a small-bodied <italic><tp:taxon-name><tp:taxon-name-part taxon-name-part-type="genus" reg="Mesechinus">Mesechinus</tp:taxon-name-part></tp:taxon-name></italic> species (<abbrev xmlns:xlink="http://www.w3.org/1999/xlink" xlink:title="head–body length" id="ABBRID0ECFAI" xlink:type="simple">HB</abbrev> = 188.83 mm; <abbrev xmlns:xlink="http://www.w3.org/1999/xlink" xlink:title="greatest length of the skull" id="ABBRID0EGFAI" xlink:type="simple">GLS</abbrev> = 49.95 mm) (Table <xref ref-type="table" rid="T2">2</xref>). The ears are small and nearly the same length as the surrounding spines (Fig. <xref ref-type="fig" rid="F8">8</xref>). The nose is brown, with black whiskers on the snout; these whiskers shorten towards the nose. The spines are the shortest (18–20 mm) among <italic><tp:taxon-name><tp:taxon-name-part taxon-name-part-type="genus" reg="Mesechinus">Mesechinus</tp:taxon-name-part></tp:taxon-name></italic> species. There are four colour rings on the spine from the base to the tip: two-thirds of the length is white at the base, followed by a 3–4 mm black ring, a narrow light ring, and a black tip (Fig. <xref ref-type="fig" rid="F8">8</xref>). This species appears to be sexually dimorphic; among the specimens we collected, the pelage of males was generally grey, while that of most of the females (2 of 3 specimens) was reddish brown. However, this is a relatively small sample size, and further investigation is required to establish sexual dimorphism with more certainty.</p><p>The skull is heavy and with a shortened rostrum, and the lambdoidal crest is evident. The parietal is relatively higher than the frontal (Fig. <xref ref-type="fig" rid="F9">9</xref>). On the ventral side of the skull, a posterior palatal shelf and vestigial posterior palatal spine (&lt;1 mm) extend slightly posteriorly. The suprameatal fossa is moderately developed and has the anterior and posterior rim nearly parallel, giving the fossa a more angular or U-shaped appearance. The zygomatic arches are significantly expanded, and the temporal fossa is large and subrounded. The middle palatine foramen is relatively larger than in other <italic><tp:taxon-name><tp:taxon-name-part taxon-name-part-type="genus" reg="Mesechinus">Mesechinus</tp:taxon-name-part></tp:taxon-name></italic> species. The coronoid process of the mandible is tall, rising upward from the posterior of the toothrow; the tips are slightly curved to the posterior, and the posterior surface is concave (Fig. <xref ref-type="fig" rid="F9">9</xref>). The mandibular condyle sits posteriorly below the coronoid process at a nearly 45° angle. The angular process is enlarged, thick, long, and triangulate.</p><p>As with other <italic><tp:taxon-name><tp:taxon-name-part taxon-name-part-type="genus" reg="Mesechinus">Mesechinus</tp:taxon-name-part></tp:taxon-name></italic> species, except <italic><tp:taxon-name><tp:taxon-name-part taxon-name-part-type="genus" reg="Mesechinus">M.</tp:taxon-name-part><tp:taxon-name-part taxon-name-part-type="species" reg="wangi">wangi</tp:taxon-name-part></tp:taxon-name></italic> which has an additional M<sup>4</sup>, the dental formula of the new species is I 3/2, C1/1, P 3/2, M 3/3 (×2) = 36. The I<sup>1</sup> is enlarged, I<sup>2</sup> is much smaller than I<sup>1</sup> and I<sup>3</sup>, and I<sup>3</sup> has two roots. P<sup>2</sup> also has two roots which are not completely fused. P<sup>3</sup> is small (smaller than P<sup>2</sup>) and has a vestigial protocone. M<sup>1</sup> is slightly larger than M<sup>2</sup>, and M<sup>3</sup> is reduced.</p></tp:treatment-sec><tp:treatment-sec sec-type="comparisons" id="SECID0E1HAI"><title>Comparison.</title><p>The hedgehogs from China’s Anhui and Zhejiang provinces can be easily classified as <italic><tp:taxon-name><tp:taxon-name-part taxon-name-part-type="genus" reg="Mesechinus">Mesechinus</tp:taxon-name-part></tp:taxon-name></italic> based on the following morphological characteristics: the absence of pure white spines; relatively small ears, almost similar in length to the surrounding spines; no bare part on the forehead nor at the top of the forehead which divides the spines on the head into two halves; and a U-shaped suprameatal fossa.</p><p>Among the <italic><tp:taxon-name><tp:taxon-name-part taxon-name-part-type="genus" reg="Mesechinus">Mesechinus</tp:taxon-name-part></tp:taxon-name></italic> species, <italic><tp:taxon-name><tp:taxon-name-part taxon-name-part-type="genus" reg="Mesechinus">M.</tp:taxon-name-part><tp:taxon-name-part taxon-name-part-type="species" reg="orientalis">orientalis</tp:taxon-name-part></tp:taxon-name></italic> sp. nov. is morphologically most similar to <italic><tp:taxon-name><tp:taxon-name-part taxon-name-part-type="genus" reg="Mesechinus">M.</tp:taxon-name-part><tp:taxon-name-part taxon-name-part-type="species" reg="hughi">hughi.</tp:taxon-name-part></tp:taxon-name></italic> However, the new species can be distinguished by many characters. <italic><tp:taxon-name><tp:taxon-name-part taxon-name-part-type="genus" reg="Mesechinus">Mesechinus</tp:taxon-name-part><tp:taxon-name-part taxon-name-part-type="species" reg="orientalis">orientalis</tp:taxon-name-part></tp:taxon-name></italic> sp. nov. has the shortest spines in the genus (18–20 mm), shorter than those in <italic><tp:taxon-name><tp:taxon-name-part taxon-name-part-type="genus" reg="Mesechinus">M.</tp:taxon-name-part><tp:taxon-name-part taxon-name-part-type="species" reg="hughi">hughi</tp:taxon-name-part></tp:taxon-name></italic> (22–24 mm). The parietal is relatively higher than the frontals in the new species, whereas the frontals are relatively higher than parietals in <italic><tp:taxon-name><tp:taxon-name-part taxon-name-part-type="genus" reg="Mesechinus">M.</tp:taxon-name-part><tp:taxon-name-part taxon-name-part-type="species" reg="hughi">hughi</tp:taxon-name-part></tp:taxon-name></italic>. P<sup>2</sup> has two roots which are not completely fused in <italic><tp:taxon-name><tp:taxon-name-part taxon-name-part-type="genus" reg="Mesechinus">M.</tp:taxon-name-part><tp:taxon-name-part taxon-name-part-type="species" reg="orientalis">orientalis</tp:taxon-name-part></tp:taxon-name></italic> sp. nov., while in <italic><tp:taxon-name><tp:taxon-name-part taxon-name-part-type="genus" reg="Mesechinus">M.</tp:taxon-name-part><tp:taxon-name-part taxon-name-part-type="species" reg="hughi">hughi</tp:taxon-name-part></tp:taxon-name></italic> P<sup>2</sup> the two roots are well fused. The P<sup>3</sup> protocone is vestigial in the new species but well developed in <italic><tp:taxon-name><tp:taxon-name-part taxon-name-part-type="genus" reg="Mesechinus">M.</tp:taxon-name-part><tp:taxon-name-part taxon-name-part-type="species" reg="hughi">hughi</tp:taxon-name-part></tp:taxon-name></italic>. The posterior palatal spine is vestigial, and the suprameatal fossa is moderately developed in the new species, which differs from the well-developed posterior palatal spine and shallow suprameatal fossa in <italic><tp:taxon-name><tp:taxon-name-part taxon-name-part-type="genus" reg="Mesechinus">M.</tp:taxon-name-part><tp:taxon-name-part taxon-name-part-type="species" reg="hughi">hughi.</tp:taxon-name-part></tp:taxon-name></italic> In addition, the <abbrev xmlns:xlink="http://www.w3.org/1999/xlink" xlink:title="mastoid width" id="ABBRID0EZLAI" xlink:type="simple">MTW</abbrev> and BM<sup>1</sup> of the new species are significantly greater than those of <italic><tp:taxon-name><tp:taxon-name-part taxon-name-part-type="genus" reg="Mesechinus">M.</tp:taxon-name-part><tp:taxon-name-part taxon-name-part-type="species" reg="hughi">hughi</tp:taxon-name-part></tp:taxon-name></italic> (<italic>P</italic> &lt; 0.01).</p><p><italic><tp:taxon-name><tp:taxon-name-part taxon-name-part-type="genus" reg="Mesechinus">Mesechinus</tp:taxon-name-part><tp:taxon-name-part taxon-name-part-type="species" reg="orientalis">orientalis</tp:taxon-name-part></tp:taxon-name></italic> sp. nov. (<abbrev xmlns:xlink="http://www.w3.org/1999/xlink" xlink:title="head–body length" id="ABBRID0EZMAI" xlink:type="simple">HB</abbrev> = 188.83 mm ± 8.13; <abbrev xmlns:xlink="http://www.w3.org/1999/xlink" xlink:title="greatest length of the skull" id="ABBRID0E4MAI" xlink:type="simple">GLS</abbrev> = 49.95 mm ± 1.69) is distinguishable from <italic><tp:taxon-name><tp:taxon-name-part taxon-name-part-type="genus" reg="Mesechinus">M.</tp:taxon-name-part><tp:taxon-name-part taxon-name-part-type="species" reg="dauuricus">dauuricus</tp:taxon-name-part></tp:taxon-name></italic> (<abbrev xmlns:xlink="http://www.w3.org/1999/xlink" xlink:title="head–body length" id="ABBRID0EMNAI" xlink:type="simple">HB</abbrev> = 373.91 mm ± 21.35; <abbrev xmlns:xlink="http://www.w3.org/1999/xlink" xlink:title="greatest length of the skull" id="ABBRID0EQNAI" xlink:type="simple">GLS</abbrev> = 55.18 mm ± 3.07), <italic><tp:taxon-name><tp:taxon-name-part taxon-name-part-type="genus" reg="Mesechinus">M.</tp:taxon-name-part><tp:taxon-name-part taxon-name-part-type="species" reg="miodon">miodon</tp:taxon-name-part></tp:taxon-name></italic> (<abbrev xmlns:xlink="http://www.w3.org/1999/xlink" xlink:title="head–body length" id="ABBRID0E6NAI" xlink:type="simple">HB</abbrev> = 205 mm ± 23.53; <abbrev xmlns:xlink="http://www.w3.org/1999/xlink" xlink:title="greatest length of the skull" id="ABBRID0EDOAI" xlink:type="simple">GLS</abbrev> = 54.10 mm ± 2.10), and <italic><tp:taxon-name><tp:taxon-name-part taxon-name-part-type="genus" reg="Mesechinus">M.</tp:taxon-name-part><tp:taxon-name-part taxon-name-part-type="species" reg="wangi">wangi</tp:taxon-name-part></tp:taxon-name></italic> (<abbrev xmlns:xlink="http://www.w3.org/1999/xlink" xlink:title="head–body length" id="ABBRID0ESOAI" xlink:type="simple">HB</abbrev> = 208.75 mm ± 21.90; <abbrev xmlns:xlink="http://www.w3.org/1999/xlink" xlink:title="greatest length of the skull" id="ABBRID0EWOAI" xlink:type="simple">GLS</abbrev> = 54.75 mm ± 0.70) by its smaller size. The spines of the new species are much shorter (18–20 mm) than those of <italic><tp:taxon-name><tp:taxon-name-part taxon-name-part-type="genus" reg="Mesechinus">M.</tp:taxon-name-part><tp:taxon-name-part taxon-name-part-type="species" reg="dauuricus">dauuricus</tp:taxon-name-part></tp:taxon-name></italic> (21–24 mm), <italic><tp:taxon-name><tp:taxon-name-part taxon-name-part-type="genus" reg="Mesechinus">M.</tp:taxon-name-part><tp:taxon-name-part taxon-name-part-type="species" reg="miodon">miodon</tp:taxon-name-part></tp:taxon-name></italic> (~26 mm), and <italic><tp:taxon-name><tp:taxon-name-part taxon-name-part-type="genus" reg="Mesechinus">M.</tp:taxon-name-part><tp:taxon-name-part taxon-name-part-type="species" reg="wangi">wangi</tp:taxon-name-part></tp:taxon-name></italic> (21–24 mm). The spines of <italic><tp:taxon-name><tp:taxon-name-part taxon-name-part-type="genus" reg="Mesechinus">M.</tp:taxon-name-part><tp:taxon-name-part taxon-name-part-type="species" reg="orientalis">orientalis</tp:taxon-name-part></tp:taxon-name></italic> sp. nov. have four-colour rings similar to those of <italic><tp:taxon-name><tp:taxon-name-part taxon-name-part-type="genus" reg="Mesechinus">M.</tp:taxon-name-part><tp:taxon-name-part taxon-name-part-type="species" reg="dauuricus">dauuricus</tp:taxon-name-part></tp:taxon-name></italic> and <italic><tp:taxon-name><tp:taxon-name-part taxon-name-part-type="genus" reg="Mesechinus">M.</tp:taxon-name-part><tp:taxon-name-part taxon-name-part-type="species" reg="hughi">hughi</tp:taxon-name-part></tp:taxon-name></italic>, but they differ from <italic><tp:taxon-name><tp:taxon-name-part taxon-name-part-type="genus" reg="Mesechinus">M.</tp:taxon-name-part><tp:taxon-name-part taxon-name-part-type="species" reg="miodon">miodon</tp:taxon-name-part></tp:taxon-name></italic> and <italic><tp:taxon-name><tp:taxon-name-part taxon-name-part-type="genus" reg="Mesechinus">M.</tp:taxon-name-part><tp:taxon-name-part taxon-name-part-type="species" reg="wangi">wangi</tp:taxon-name-part></tp:taxon-name></italic>. P<sup>3</sup> of the new species is much smaller than P<sup>2</sup>, which differs from <italic><tp:taxon-name><tp:taxon-name-part taxon-name-part-type="genus" reg="Mesechinus">M.</tp:taxon-name-part><tp:taxon-name-part taxon-name-part-type="species" reg="dauuricus">dauuricus</tp:taxon-name-part></tp:taxon-name></italic>, in which P<sup>3</sup> is of equal size to P<sup>2</sup>. The parietal is relatively higher than the frontals in <italic><tp:taxon-name><tp:taxon-name-part taxon-name-part-type="genus" reg="Mesechinus">M.</tp:taxon-name-part><tp:taxon-name-part taxon-name-part-type="species" reg="orientalis">orientalis</tp:taxon-name-part></tp:taxon-name></italic> sp. nov., which differs from <italic><tp:taxon-name><tp:taxon-name-part taxon-name-part-type="genus" reg="Mesechinus">M.</tp:taxon-name-part><tp:taxon-name-part taxon-name-part-type="species" reg="wangi">wangi</tp:taxon-name-part></tp:taxon-name></italic>. Additionally, the presence of M <sup>4</sup> in <italic><tp:taxon-name><tp:taxon-name-part taxon-name-part-type="genus" reg="Mesechinus">M.</tp:taxon-name-part><tp:taxon-name-part taxon-name-part-type="species" reg="wangi">wangi</tp:taxon-name-part></tp:taxon-name></italic> is unique in the genus, which easily distinguishes it from other species.</p></tp:treatment-sec><tp:treatment-sec sec-type="distribution" id="SECID0EITAI"><title>Distribution and habitat.</title><p><italic><tp:taxon-name><tp:taxon-name-part taxon-name-part-type="genus" reg="Mesechinus">Mesechinus</tp:taxon-name-part><tp:taxon-name-part taxon-name-part-type="species" reg="orientalis">orientalis</tp:taxon-name-part></tp:taxon-name></italic> sp. nov. is currently known from southern Anhui (Xuancheng and Huangshan) and northwestern Zhejiang (Anji, Changxing, Deqing, Yuhang, Linan, Chunan), both in eastern China. Most specimens were collected in scrubland and subtropical broad-leaf evergreen forests at elevations from 30 to 700 m a.s.l.</p></tp:treatment-sec><tp:treatment-sec><!--Section generated to contain objects referenced in tp:taxon-treatment.--><fig id="F4" position="float" orientation="portrait"><object-id xmlns:xlink="http://www.w3.org/1999/xlink" content-type="doi" xlink:type="simple">10.3897/zookeys.1185.111615.figure4</object-id><object-id xmlns:xlink="http://www.w3.org/1999/xlink" content-type="arpha" xlink:type="simple">C56575F0-644F-597D-ADC0-0D8C01147664</object-id><label>Figure 4.</label><caption><p>Ventral and lateral views of left upper toothrow of <italic><tp:taxon-name><tp:taxon-name-part taxon-name-part-type="genus" reg="Mesechinus">M.</tp:taxon-name-part><tp:taxon-name-part taxon-name-part-type="species" reg="orientalis">orientalis</tp:taxon-name-part></tp:taxon-name></italic> sp. nov. <bold>A, C, B, D</bold><italic><tp:taxon-name><tp:taxon-name-part taxon-name-part-type="genus" reg="Mesechinus">M.</tp:taxon-name-part><tp:taxon-name-part taxon-name-part-type="species" reg="hughi">hughi</tp:taxon-name-part></tp:taxon-name></italic>. The arrows point at the root of P<sup>2</sup> (<bold>A, B</bold>), and the protocone of P<sup>3</sup> (<bold>C, D</bold>).</p></caption><graphic xmlns:xlink="http://www.w3.org/1999/xlink" xlink:href="zookeys-1185-143_article-111615__-g004.jpg" position="float" orientation="portrait" xlink:type="simple" id="oo_943939.jpg"><uri content-type="original_file" xlink:type="simple">https://binary.pensoft.net/fig/943939</uri></graphic></fig><table-wrap id="T2" position="float" orientation="portrait"><label>Table 2.</label><caption><p>External and cranial measurements (mm) of <italic><tp:taxon-name><tp:taxon-name-part taxon-name-part-type="genus" reg="Mesechinus">Mesechinus</tp:taxon-name-part></tp:taxon-name></italic> specimens examined; mean ± S), range for each measurement, and number of specimens measured (<italic>n</italic>) are given.</p></caption><table id="TID0EDZBG" rules="all"><tbody><tr><td rowspan="2" colspan="1"/><td rowspan="1" colspan="1">
                  <bold><italic><tp:taxon-name><tp:taxon-name-part taxon-name-part-type="genus" reg="Mesechinus">M.</tp:taxon-name-part><tp:taxon-name-part taxon-name-part-type="species" reg="orientalis">orientalis</tp:taxon-name-part></tp:taxon-name></italic> sp. nov.</bold>
                </td><td rowspan="1" colspan="1">
                  <bold>
                    <italic>
                      <tp:taxon-name><tp:taxon-name-part taxon-name-part-type="genus" reg="Mesechinus">M.</tp:taxon-name-part><tp:taxon-name-part taxon-name-part-type="species" reg="hughi">hughi</tp:taxon-name-part></tp:taxon-name>
                    </italic>
                  </bold>
                </td><td rowspan="1" colspan="1">
                  <bold>
                    <italic>
                      <tp:taxon-name><tp:taxon-name-part taxon-name-part-type="genus" reg="Mesechinus">M.</tp:taxon-name-part><tp:taxon-name-part taxon-name-part-type="species" reg="dauuricus">dauuricus</tp:taxon-name-part></tp:taxon-name>
                    </italic>
                  </bold>
                </td><td rowspan="1" colspan="1">
                  <bold>
                    <italic>
                      <tp:taxon-name><tp:taxon-name-part taxon-name-part-type="genus" reg="Mesechinus">M.</tp:taxon-name-part><tp:taxon-name-part taxon-name-part-type="species" reg="miodon">miodon</tp:taxon-name-part></tp:taxon-name>
                    </italic>
                  </bold>
                </td><td rowspan="1" colspan="1">
                  <bold>
                    <italic>
                      <tp:taxon-name><tp:taxon-name-part taxon-name-part-type="genus" reg="Mesechinus">M.</tp:taxon-name-part><tp:taxon-name-part taxon-name-part-type="species" reg="wangi">wangi</tp:taxon-name-part></tp:taxon-name>
                    </italic>
                  </bold>
                </td></tr><tr><td rowspan="1" colspan="1">
                  <bold><italic>n</italic> = 7</bold>
                </td><td rowspan="1" colspan="1">
                  <bold><italic>n</italic> = 31</bold>
                </td><td rowspan="1" colspan="1">
                  <bold><italic>n</italic> = 13</bold>
                </td><td rowspan="1" colspan="1">
                  <bold><italic>n</italic> = 18</bold>
                </td><td rowspan="1" colspan="1">
                  <bold><italic>n</italic> = 4</bold>
                </td></tr><tr><td rowspan="2" colspan="1">W</td><td rowspan="1" colspan="1">339 ± 52.97</td><td rowspan="1" colspan="1">341 ± 125.75</td><td rowspan="1" colspan="1">562 ± 124.31</td><td rowspan="1" colspan="1">505 ± 154.03</td><td rowspan="1" colspan="1">401 ± 43.27</td></tr><tr><td rowspan="1" colspan="1">299–414; 3</td><td rowspan="1" colspan="1">112–750; 31</td><td rowspan="1" colspan="1">423–840; 11</td><td rowspan="1" colspan="1">230–750; 6</td><td rowspan="1" colspan="1">336–449; 4</td></tr><tr><td rowspan="2" colspan="1">
                  <abbrev xmlns:xlink="http://www.w3.org/1999/xlink" xlink:title="head–body length" id="ABBRID0EHIAG" xlink:type="simple">HB</abbrev>
                </td><td rowspan="1" colspan="1">188.83 ± 8.13</td><td rowspan="1" colspan="1">189.71 ± 23.80</td><td rowspan="1" colspan="1">373.91 ± 21.35</td><td rowspan="1" colspan="1">205 ± 23.53</td><td rowspan="1" colspan="1">208.75 ± 21.90</td></tr><tr><td rowspan="1" colspan="1">176–198; 6</td><td rowspan="1" colspan="1">148–232; 31</td><td rowspan="1" colspan="1">175–261; 12</td><td rowspan="1" colspan="1">120–220; 17</td><td rowspan="1" colspan="1">180–140; 4</td></tr><tr><td rowspan="2" colspan="1">
                  <abbrev xmlns:xlink="http://www.w3.org/1999/xlink" xlink:title="tail length" id="ABBRID0EPJAG" xlink:type="simple">TL</abbrev>
                </td><td rowspan="1" colspan="1">23.50 ± 3.77</td><td rowspan="1" colspan="1">19.23 ± 3.26</td><td rowspan="1" colspan="1">24.08 ± 3.50</td><td rowspan="1" colspan="1">33.22 ± 5.07</td><td rowspan="1" colspan="1">17.08 ± 1.78</td></tr><tr><td rowspan="1" colspan="1">16–27; 6</td><td rowspan="1" colspan="1">12–24; 27</td><td rowspan="1" colspan="1">17–30; 12</td><td rowspan="1" colspan="1">25–43; 17</td><td rowspan="1" colspan="1">14–18; 4</td></tr><tr><td rowspan="2" colspan="1">
                  <abbrev xmlns:xlink="http://www.w3.org/1999/xlink" xlink:title="hind-foot length" id="ABBRID0EXKAG" xlink:type="simple">HF</abbrev>
                </td><td rowspan="1" colspan="1">36.75 ± 3.19</td><td rowspan="1" colspan="1">37.97 ± 4.29</td><td rowspan="1" colspan="1">34.74 ± 7.08</td><td rowspan="1" colspan="1">58.80 ± 82.43</td><td rowspan="1" colspan="1">47.00 ± 1.12</td></tr><tr><td rowspan="1" colspan="1">31–40; 6</td><td rowspan="1" colspan="1">30–47; 31</td><td rowspan="1" colspan="1">18–41; 12</td><td rowspan="1" colspan="1">35–38; 16</td><td rowspan="1" colspan="1">45–48; 4</td></tr><tr><td rowspan="2" colspan="1">
                  <abbrev xmlns:xlink="http://www.w3.org/1999/xlink" xlink:title="ear length" id="ABBRID0E6LAG" xlink:type="simple">EL</abbrev>
                </td><td rowspan="1" colspan="1">26.00 ± 2.66</td><td rowspan="1" colspan="1">22.94 ± 3.93</td><td rowspan="1" colspan="1">31.19 ± 3.28</td><td rowspan="1" colspan="1">28.81 ± 3.03</td><td rowspan="1" colspan="1">30.00 ± 1.49</td></tr><tr><td rowspan="1" colspan="1">23–30; 6</td><td rowspan="1" colspan="1">16–33; 31</td><td rowspan="1" colspan="1">22–34; 11</td><td rowspan="1" colspan="1">24–35; 17</td><td rowspan="1" colspan="1">28–31; 4</td></tr><tr><td rowspan="2" colspan="1">
                  <abbrev xmlns:xlink="http://www.w3.org/1999/xlink" xlink:title="greatest length of the skull" id="ABBRID0EHNAG" xlink:type="simple">GLS</abbrev>
                </td><td rowspan="1" colspan="1">49.95 ± 1.69</td><td rowspan="1" colspan="1">49.39 ± 1.54</td><td rowspan="1" colspan="1">55.18 ± 3.07</td><td rowspan="1" colspan="1">54.10 ± 2.10</td><td rowspan="1" colspan="1">54.75 ± 0.70</td></tr><tr><td rowspan="1" colspan="1">47.64–51.76; 7</td><td rowspan="1" colspan="1">45.10–52.40; 23</td><td rowspan="1" colspan="1">50.20–58.40; 12</td><td rowspan="1" colspan="1">49.30–57.20; 14</td><td rowspan="1" colspan="1">53.70–55.60; 4</td></tr><tr><td rowspan="2" colspan="1">
                  <abbrev xmlns:xlink="http://www.w3.org/1999/xlink" xlink:title="condylobasal length" id="ABBRID0EPOAG" xlink:type="simple">CBL</abbrev>
                </td><td rowspan="1" colspan="1">49.49 ± 1.64</td><td rowspan="1" colspan="1">48.46 ± 1.58</td><td rowspan="1" colspan="1">54.72 ± 2.83</td><td rowspan="1" colspan="1">53.18 ± 2.35</td><td rowspan="1" colspan="1">54.55 ± 0.59</td></tr><tr><td rowspan="1" colspan="1">47.27–51.42; 7</td><td rowspan="1" colspan="1">44.40–51.20; 23</td><td rowspan="1" colspan="1">49.40–57.40; 13</td><td rowspan="1" colspan="1">48.50–56.30; 11</td><td rowspan="1" colspan="1">53.60–55.20; 4</td></tr><tr><td rowspan="2" colspan="1">
                  <abbrev xmlns:xlink="http://www.w3.org/1999/xlink" xlink:title="cranial height" id="ABBRID0EXPAG" xlink:type="simple">CH</abbrev>
                </td><td rowspan="1" colspan="1">15.42 ± 0.54</td><td rowspan="1" colspan="1">16.14 ± 0.95</td><td rowspan="1" colspan="1">17.76 ± 2.00</td><td rowspan="1" colspan="1">18.67 ± 0.66</td><td rowspan="1" colspan="1">17.13 ± 0.60</td></tr><tr><td rowspan="1" colspan="1">14.46–16.39; 7</td><td rowspan="1" colspan="1">14.90–18.20; 21</td><td rowspan="1" colspan="1">17.20–19.10; 9</td><td rowspan="1" colspan="1">17.80–19.70; 6</td><td rowspan="1" colspan="1">16.10–17.60; 4</td></tr><tr><td rowspan="2" colspan="1">
                  <abbrev xmlns:xlink="http://www.w3.org/1999/xlink" xlink:title="basal length" id="ABBRID0E6QAG" xlink:type="simple">BL</abbrev>
                </td><td rowspan="1" colspan="1">46.66 ± 1.45</td><td rowspan="1" colspan="1">45.55 ± 1.29</td><td rowspan="1" colspan="1">51.83 ± 1.94</td><td rowspan="1" colspan="1">49.64 ± 2.04</td><td rowspan="1" colspan="1">50.00 ± 1.37</td></tr><tr><td rowspan="1" colspan="1">44.47–48.28; 7</td><td rowspan="1" colspan="1">43.20–48.80; 21</td><td rowspan="1" colspan="1">48.10–54.50; 13</td><td rowspan="1" colspan="1">44.70–52.30; 14</td><td rowspan="1" colspan="1">47.70–51.30; 4</td></tr><tr><td rowspan="2" colspan="1">
                  <abbrev xmlns:xlink="http://www.w3.org/1999/xlink" xlink:title="palatal length" id="ABBRID0EHSAG" xlink:type="simple">PL</abbrev>
                </td><td rowspan="1" colspan="1">27.46 ± 0.77</td><td rowspan="1" colspan="1">26.58 ± 0.62</td><td rowspan="1" colspan="1">28.60; 1</td><td rowspan="1" colspan="1">28.82 ± 1.41</td><td rowspan="1" colspan="1">30.25 ± 0.50</td></tr><tr><td rowspan="1" colspan="1">26.17–28.52; 7</td><td rowspan="1" colspan="1">25.70–28.40; 21</td><td rowspan="1" colspan="1"/><td rowspan="1" colspan="1">27.00–32.18; 14</td><td rowspan="1" colspan="1">29.50–30.80; 4</td></tr><tr><td rowspan="2" colspan="1">
                  <abbrev xmlns:xlink="http://www.w3.org/1999/xlink" xlink:title="zygomatic breadth" id="ABBRID0EPTAG" xlink:type="simple">ZMB</abbrev>
                </td><td rowspan="1" colspan="1">29.62 ± 1.51</td><td rowspan="1" colspan="1">28.90 ± 1.68</td><td rowspan="1" colspan="1">32.62 ± 2.82</td><td rowspan="1" colspan="1">32.77 ± 2.09</td><td rowspan="1" colspan="1">33.97 ± 0.19</td></tr><tr><td rowspan="1" colspan="1">27.78–31.41; 7</td><td rowspan="1" colspan="1">25.70–32.00; 22</td><td rowspan="1" colspan="1">28.40–36.40; 13</td><td rowspan="1" colspan="1">28.70–37.08; 14</td><td rowspan="1" colspan="1">33.70–34.10; 3</td></tr><tr><td rowspan="2" colspan="1">
                  <abbrev xmlns:xlink="http://www.w3.org/1999/xlink" xlink:title="interorbital breadth" id="ABBRID0EXUAG" xlink:type="simple">IOB</abbrev>
                </td><td rowspan="1" colspan="1">12.29 ± 0.43</td><td rowspan="1" colspan="1">12.51 ± 0.50</td><td rowspan="1" colspan="1">13.86 ± 0.68</td><td rowspan="1" colspan="1">13.87 ± 0.76</td><td rowspan="1" colspan="1">14.68 ± 0.33</td></tr><tr><td rowspan="1" colspan="1">11.51–12.95; 7</td><td rowspan="1" colspan="1">11.70–13.60; 23</td><td rowspan="1" colspan="1">13.00–15.10; 9</td><td rowspan="1" colspan="1">12.90–15.10; 6</td><td rowspan="1" colspan="1">14.20–15.10; 4</td></tr><tr><td rowspan="2" colspan="1">
                  <abbrev xmlns:xlink="http://www.w3.org/1999/xlink" xlink:title="mastoid width" id="ABBRID0E6VAG" xlink:type="simple">MTW</abbrev>
                </td><td rowspan="1" colspan="1">24.68 ± 1.00</td><td rowspan="1" colspan="1">21.67 ± 1.57</td><td rowspan="1" colspan="1">25.58; 1</td><td rowspan="1" colspan="1">25.93 ± 1.18</td><td rowspan="1" colspan="1">25.60 ± 0.64</td></tr><tr><td rowspan="1" colspan="1">23.66–26.38; 7</td><td rowspan="1" colspan="1">19.50–24.50; 21</td><td rowspan="1" colspan="1"/><td rowspan="1" colspan="1">24.30–28.30; 14</td><td rowspan="1" colspan="1">24.70–26.20; 4</td></tr><tr><td rowspan="2" colspan="1">
                  <abbrev xmlns:xlink="http://www.w3.org/1999/xlink" xlink:title="greatest width of nasal" id="ABBRID0EHXAG" xlink:type="simple">GWN</abbrev>
                </td><td rowspan="1" colspan="1">3.07 ± 0.29</td><td rowspan="1" colspan="1">2.97 ± 0.29</td><td rowspan="1" colspan="1">2.96; 1</td><td rowspan="1" colspan="1">2.70 ± 0.21</td><td rowspan="1" colspan="1">4.30 ± 0.00</td></tr><tr><td rowspan="1" colspan="1">2.70–3.51; 7</td><td rowspan="1" colspan="1">2.60–3.60; 23</td><td rowspan="1" colspan="1"/><td rowspan="1" colspan="1">2.37–2.94; 6</td><td rowspan="1" colspan="1">4.30–4.30; 3</td></tr><tr><td rowspan="2" colspan="1">
                  <abbrev xmlns:xlink="http://www.w3.org/1999/xlink" xlink:title="breadth of first upper molar" id="ABBRID0EPYAG" xlink:type="simple">BM1</abbrev>
                </td><td rowspan="1" colspan="1">19.54 ± 0.64</td><td rowspan="1" colspan="1">17.38 ± 0.75</td><td rowspan="1" colspan="1">20.20; 1</td><td rowspan="1" colspan="1">21.08 ± 0.66</td><td rowspan="1" colspan="1">21.43 ± 0.25</td></tr><tr><td rowspan="1" colspan="1">19.20–20.27; 7</td><td rowspan="1" colspan="1">16.50–19.50; 21</td><td rowspan="1" colspan="1"/><td rowspan="1" colspan="1">20.30–22.30; 14</td><td rowspan="1" colspan="1">21.10–21.70; 3</td></tr><tr><td rowspan="2" colspan="1">
                  <abbrev xmlns:xlink="http://www.w3.org/1999/xlink" xlink:title="length of upper tooth row" id="ABBRID0EXZAG" xlink:type="simple">LUTR</abbrev>
                </td><td rowspan="1" colspan="1">25.27 ± 0.51</td><td rowspan="1" colspan="1">24.65 ± 1.12</td><td rowspan="1" colspan="1">27.85 ± 1.25</td><td rowspan="1" colspan="1">27.25 ± 0.99</td><td rowspan="1" colspan="1">27.90 ± 1.02</td></tr><tr><td rowspan="1" colspan="1">24.45–25.89; 7</td><td rowspan="1" colspan="1">21.40–26.10; 23</td><td rowspan="1" colspan="1">25.00–29; 13</td><td rowspan="1" colspan="1">25.70–29.02;14</td><td rowspan="1" colspan="1">26.70–29.10; 4</td></tr><tr><td rowspan="2" colspan="1">
                  <abbrev xmlns:xlink="http://www.w3.org/1999/xlink" xlink:title="length of below tooth row" id="ABBRID0E61AG" xlink:type="simple">LBTR</abbrev>
                </td><td rowspan="1" colspan="1">22.32 ± 1.02</td><td rowspan="1" colspan="1">21.19 ± 0.78</td><td rowspan="1" colspan="1">24.30; 1</td><td rowspan="1" colspan="1">24.91 ± 0.70</td><td rowspan="1" colspan="1">24.85 ± 0.44</td></tr><tr><td rowspan="1" colspan="1">21.31–24.16; 7</td><td rowspan="1" colspan="1">20.20–23.70; 21</td><td rowspan="1" colspan="1"/><td rowspan="1" colspan="1">23.40–25.70;14</td><td rowspan="1" colspan="1">24.20–25.30; 4</td></tr></tbody></table></table-wrap></tp:treatment-sec></tp:taxon-treatment>
