# Supplementary material for: ﻿A new species of forest hedgehog (Mesechinus, Erinaceidae, Eulipotyphla, Mammalia) from eastern China
Source: Zookeys. 2023 Nov 28;1185:143–61. doi: 10.3897/zookeys.1185.111615 (PMC10698749; doi:10.3897/zookeys.1185.111615)
Supplement: Supplementary material 1 — Collection information of Mesechinusorientalis sp. nov. [file zookeys-1185-143_article-111615__-s001.xlsx]

## Sheet: Sheet1
Table S1. Collection information of Mesechinus orientalis sp. nov.
Museum code	Gender	Age	Collecting localities	Geographical coordinates
XC 23001	female	adult	Xuancheng, Anhui, China	30°34′42″N; 118°41′47″E
XC 18001	male	adult	Xuancheng, Anhui, China	30°34′42″N; 118°41′47″E
XC 2205001	male	adult	Xuancheng, Anhui, China	30°48′42″N; 118°36′58″E
XC 2205003	female	adult	Xuancheng, Anhui, China	30°48′51″N; 118°36′33″E
XC 2205005	female	adult	Xuancheng, Anhui, China	30°34′42″N; 118°41′44″E
XC 2205006	male	adult	Xuancheng, Anhui, China	30°34′42″N; 118°41′44″E
HZ 22001	-	adult	Anji, Zhejiang, China	30°35′46″N; 119°37′42″E
