# Supplementary material for: ﻿A new species of forest hedgehog (Mesechinus, Erinaceidae, Eulipotyphla, Mammalia) from eastern China
Source: Zookeys. 2023 Nov 28;1185:143–61. doi: 10.3897/zookeys.1185.111615 (PMC10698749; doi:10.3897/zookeys.1185.111615)
Supplement: Supplementary material 2 — Partitioning schemes used in mitogenome RAxML analyses [file zookeys-1185-143_article-111615__-s002.xlsx]

## Sheet: Sheet1
Table S2 Partitioning schemes used in mitogenome RAxML analyses. a, b and c refer to the 1st and 2nd and 3rd codon positions respectively.
Best Model	subset names	positions in the alignment
GTR+G	16s,12s	997-2631 1-996;
GTR+G	CYTBa,ND1a,ATP6a,ND3a	12355-13494\3 2632-3585\3 7069-7749\3 8533-8880\3;
HKY+G	COX1b,COX3b,COX2b,ND1b,CYTBb	4634-6177\3 7751-8532\3 6179-6861\3 2633-3585\3 12356-13494\3;
TRN+G	COX1c,ATP6c,COX2c,ND4Lc,COX3c,CYTBc,ND1c,ND5c,ND2c,ND3c,ND4c	4635-6177\3 7071-7749\3 6180-6861\3 8883-9177\3 7752-8532\3 12357-13494\3 2634-3585\3 10557-12354\3 3588-4632\3 8535-8880\3 9180-10554\3;
GTR+G	ATP8c,ATP8a,ATP8b,ND2a,ND4La,ND4a,ND5a	6864-7068\3 6862-7068\3 6863-7068\3 3586-4632\3 8881-9177\3 9178-10554\3 10555-12354\3;
GTR+G	ND3b,ATP6b,ND4b,ND2b,ND4Lb,ND5b	8534-8880\3 7070-7749\3 9179-10554\3 3587-4632\3 8882-9177\3 10556-12354\3;
SYM+G	COX2a,COX3a,COX1a	6178-6861\3 7750-8532\3 4633-6177\3;
* a, b and c behind the gene name refer to the 1st and 2nd and 3rd codon positions respectively.
