# Supplementary material for: ﻿A new species of forest hedgehog (Mesechinus, Erinaceidae, Eulipotyphla, Mammalia) from eastern China
Source: Zookeys. 2023 Nov 28;1185:143–61. doi: 10.3897/zookeys.1185.111615 (PMC10698749; doi:10.3897/zookeys.1185.111615)
Supplement: Supplementary material 3 — Morphological characteristic matrix [file zookeys-1185-143_article-111615__-s003.xlsx]

## Sheet: Sheet1
Table S3. Matrix of morphological characters of erinaceid species. The specific characters represented by each number are interpreted in Table S4.
Species\Character	1	2	3	4	5	6	7	8	9	10	11	12	13	14	15	16	17	18	19	20	21	22	23	24	25	26	27	28	29	30	31	32	33	34	35	36	37	38	39	40	41	42	43	44	45	46	47	48	49
soricoid	0	0	0	0	0	0	0	0	3	0	3	0	0	0	1	0	0	0	0	0	1	0	0	0	0	0	0	0	0	0	0	0	0	0	0	?	0	0/1	0/1	0	0	0	0	0	0	0	0	0/1	0
Echinosorex gymnura	0	0	0	0	1	0	1	0	0	2	2	1	1	0	1	0	0	0	0	1	0	0	0	0	0	1	0	0	0	0	0	0	0	0	0	0	0	0	0	0	1	0	0	0	1	0	0	1	0
Podogymnura aureospinula	0	0	0	0	1	0	0	1	0	0	2	1	1	0	1	0	0	0	0	1	1	1	0	0	1	0	0	0	0	0	0	0	0	0	1	0	0	0	0	?	1	0	0	0	1	0	0	1	0
Podogymnura truei	0	0	0	0	1	0	0	1	0	0	2	1	1	0	1	0	0	0	0	1	1	1	0	0	1	0	0	0	0	0	0	0	0	0	1	0	0	0	0	0	1	1	0	0	1	0	0	1	0
Neotetracus sinensis	1	0	0	1	0	1	0	1	1	1	2	1	1	1	0	1	0	0	1	1	1	0	0	0	1	0	0	0	0	0	0	0	0	0	1	0	0	0	0	0	1	1	0	0	1	0	0	1	0
Neohylomys hainanensis	0	0	0	1	0	1	0	1	1	1	2	1	1	1	0	1	0	0	1	1	1	0	0	0	0	0	0	0	0	0	0	0	0	0	1	0	0	0	0	0	1	1	0	0	1	0	0	1	0
Hylomys suillus	0	0	0	1	0	1	0	1	1	1	2	1	1	1	0	1	0	0	1	1	1	0	0	0	0	0	0	0	0	0	0	0	0	0	1	0	0	0	0	0	1	1	0	0	1	0	0	1	0
Hylomys parvus	0	0	0	1	0	0	0	1	?	1	2	1	1	0	1	0	0	0	1	1	0	?	?	0	1	0	0	0	0	0	0	0	0	0	?	?	0	0	0	0	1	1	0	0	1	0	0	?	0
Hylomys megalotis	1	0	0	0	1	0	0	1	?	2	2	1	1	0	0	0	1	0	1	1	0	?	?	0	1	0	0	0	0	0	0	0	0	0	?	?	0	0	0	0	1	1	0	0	1	0	0	?	0
Hemiechinus auritus	1	1	1	2	0	1	1	0	2	2	1	1	1	0	1	0	1	1	0	1	2	1	0	1	0	0	1	1	0	2	0	0	1	1	1	2	0	0	0	1	0	0	0	0	1	1	1	1	0
Hemiechinus collaris	1	1	1	2	0	1	1	0	2	2	1	1	1	0	1	0	1	1	0	1	2	1	1	1	0	0	1	1	0	2	0	0	1	1	1	2	0	0	0	1	0	0	0	0	1	1	1	1	0
Paraechinus hypomelas	1	1	1	2	0	1	1	0	2	2	1	2	1	0	1	0	1	1	0	1	2	1	0	1	0	0	1	1	0	3	0	0	1	1	1	2	0	0	0	1	0	0	1	1	1	1	1	1	0
Paraechinus micropus	1	1	1	2	0	1	1	0	2	2	1	2	1	0	1	0	1	1	0	1	2	0	1	1	0	0	1	1	0	4	0	0	1	1	1	2	0	0	0	1	0	0	1	1	1	1	1	1	0
Paraechinus aethiopicus	1	1	1	2	0	1	1	0	2	2	1	2	1	0	1	0	1	1	0	1	2	1	0	1	0	0	1	1	0	4	0	0	1	1	1	2	0	0	0	1	0	0	1	1	1	1	1	1	0
Atelerix albiventris	1	1	0	2	0	1	1	0	2	2	1	1	1	0	1	0	1	1	0	1	1	1	1	1	1	0	1	1	1	1	0	1	1	0	1	2	0	0	0	1	0	0	0	0	1	1	1	1	0
Atelerix algirus	1	1	0	2	0	1	1	0	2	2	1	1	1	0	1	0	1	1	0	1	1	1	1	1	1	0	1	1	1	1	0	1	1	0	1	2	0	0	0	1	0	0	0	0	1	1	1	1	0
Atelerix frontalis	1	1	0	2	0	1	1	0	2	2	1	1	1	0	1	0	1	1	0	1	2	1	1	1	1	0	1	1	1	1	0	1	1	0	1	2	0	0	0	1	0	0	0	0	1	1	1	1	0
Atelerix sclateri	1	1	0	2	0	1	1	0	2	2	1	1	1	0	1	0	1	1	0	1	2	1	?	1	1	0	1	1	1	1	0	1	1	0	1	2	0	0	0	1	0	0	0	0	1	1	1	1	0
Erinaceus concolor	1	1	0	2	0	1	1	0	2	2	1	1	1	0	1	0	1	1	0	1	2	1	1	1	0	0	1	1	0	1	0	1	1	0	1	2	0	0	0	1	0	0	0	0	1	1	1	1	0
Erinaceus amurensis	1	1	0	2	0	1	1	0	2	2	1	1	1	0	1	0	1	1	0	1	2	1	?	1	0	0	1	1	0	1	0	1	1	0	1	2	0	0	0	1	0	0	0	0	1	1	1	1	0
Erinaceus europaeus	1	1	0	2	0	1	1	0	2	2	1	1	1	0	1	0	1	1	0	1	1	1	1	1	0	0	1	1	0	1	0	1	1	0	1	2	0	0	0	1	0	0	0	0	1	1	1	1	0
Mesechinus dauuricus	1	1	0	2	0	1	1	0	2	2	0	1	0	0	1	0	1	1	0	1	2	1	1	1	0	0	1	1	0	1	1	0	1	0	1	2	0	0	0	1	1	0	0	0	1	1	1	1	0
Mesechinus hughi	1	1	0	2	0	1	1	0	2	2	0	1	0	0	1	0	1	1	0	1	2	1	0	1	0	0	1	1	0	1	1	1	1	0	1	2	0	0	0	1	1	0	0	0	1	1	1	1	0
Mesechinus miodon	1	1	0	2	0	1	1	0	2	2	?	1	0	0	1	0	?	?	0	1	2	1	?	?	0	?	1	?	?	1	1	0	1	0	1	2	0	?	0	1	?	0	0	?	1	?	1	?	?
Mesechinus wangi	1	1	0	1	0	1	1	0	2	2	?	1	0	0	1	0	?	?	0	1	2	1	?	?	1	?	1	?	?	1	1	0	1	0	1	2	0	?	0	1	?	0	0	?	1	?	1	?	?
Mesechinus orientalis(XC 2205001)	1	1	0	2	0	1	1	0	2	2	1	1	0	0	1	0	1	1	0	1	2	1	0	1	1	0	1	1	0	2	1	0	1	0	1	2	0	0	0	1	1	0	0	?	1	?	1	?	?
Mesechinus orientalis(XC 18001)	1	1	0	2	0	1	1	0	2	2	1	1	0	0	1	0	1	1	0	1	2	1	0	1	1	0	1	1	0	2	1	0	1	0	1	2	0	0	0	1	?	0	0	?	1	?	1	?	?
Mesechinus orientalis(XC 2205006)	1	1	0	2	0	1	1	0	2	2	1	1	0	0	1	0	1	1	0	1	2	1	0	1	1	0	1	1	0	2	1	0	1	0	1	2	0	0	0	1	?	0	0	?	1	?	1	?	?
Mesechinus orientalis(XC 2205005)	1	1	0	2	0	1	1	0	2	2	1	1	0	0	1	0	1	1	0	1	2	1	0	1	0	0	1	1	0	2	1	0	1	0	1	2	0	0	0	1	?	0	0	?	1	?	1	?	?
Mesechinus orientalis(XC 2205003)	1	1	0	2	0	1	1	0	2	2	1	1	0	0	1	0	1	1	0	1	2	1	0	1	1	0	1	1	0	2	1	0	1	0	1	2	0	0	0	1	?	0	0	?	1	?	1	?	?
Mesechinus orientalis(HZ 22001)	1	1	0	2	0	1	1	0	2	2	1	1	0	0	1	0	1	1	0	1	2	1	1	1	1	0	1	1	0	2	1	0	1	0	1	2	0	0	0	1	?	0	0	?	1	?	1	?	?
[truncated: 86 more columns]
